# Supplementary material for: Effects of Postpartal Relative Body Weight Change on Production Performance, Serum Biomarkers, and Fecal Microbiota in Multiparous Holstein Cows
Source: Animals (Basel). 2025 Apr 29;15(9):1252. doi: 10.3390/ani15091252 (PMC12071173; doi:10.3390/ani15091252)
Supplement: Supplementary file 1 [file animals-15-01252-s001.zip]

Archive with 1 entries (1 files):
- animals-3552841-supplementary.pdf
